# Supplementary material for: Alterations in Task-Related Brain Activation in Children, Adolescents and Young Adults at Familial High-Risk for Schizophrenia or Bipolar Disorder - A Systematic Review
Source: Front Psychiatry. 2020 Jul 10;11:632. doi: 10.3389/fpsyt.2020.00632 (PMC7365908; doi:10.3389/fpsyt.2020.00632)
Supplement: Supplementary file 1 [file Table_1.xlsx]

## Sheet: Working memory
Study	High-risk disorder	Task contrast	Region of peak activation difference	Peak activation difference	MNI coordinates			Cluster size (number of voxels)	Analysis	Cluster forming threshold
					x	y	z
Working memory
Healthy control > Familial high-risk
Bakshi et al. 2011	SZ	2-back vs. 0-back	L Superior parital cortex	F = 23.99	-26	-58	59	1876	ROI	ROIs: dPF and superior parietal cortex. Pu < 0.05, Pc < 0.05
Ladouceur et al. 2013	BD	2-back vs. 0-back	L VLPFC	t = 2.79	-15	18	-18	29	ROI	ROI: VLPFC, FWE-corrected P < 0.05, k = 26
Thermenos et al. 2011	BD	2-back vs. 0-back	L Cerebellar Vermis IX and hemispheric XIII regions	t = 5.21#	0	-48	-42	173	Whole-brain	P < 0.005. Cluster-wise FWE-corrected statistic (p < 0.05)
			R Brainstem/midbrain/pons/reticular formation/raphe nuclei/ventral tegmental area	t = 4.74#	9	-27	-12	129
			L Insula	t = 4.74#	-36	-18	6	130
			R Parahippocampal gyrus/amygdala/insula	t = 4.69#	36	-15	-24	629
			R Insula	t = 4.44#	42	0	-3	81	ROI	Cluster-wise FWE correction, P < 0.05, small volume correction
			R Amygdala/parahippocampal gyrus	t = 3.31#	27	-6	-21	6	ROI	Cluster-wise FWE correction, P < 0.05, small volume correction
Familial high-risk > Healthy control
Thermenos et al. 2011	BD	2-back vs. 0-back	L Frontopolar cortex	t = 7.24#	-33	60	9	4	ROI	Cluster-wise FWE correction, P < 0.05, small volume correction
Diwadkar et al. 2012b	SZ	Correct vs. Incorrect memory	R dPFC	F = 12.18	34	2	38	655	ROI	Pc/Pu < 0.05, cluster level corrected for multiple comparisons, cluster extent treshold dPFC: 82 voxels, Caudate: 52 voxels
			L Head of caudate	F = 7.62	-12	2	22	122
Supplementary table 1: Study specific details on contrast, region of peak activation difference, MNI coordinates, cluster size, type of analysis and cluster forming threshold within the working memory (WM) domain. SZ; Schizophrenia, BD; Bipolar disorder, L; left, R; right; VLPFC; ventrolateral prefrontal cortex, dPFC; dorsal prefrontal cortex, ROI; region of interest, FWE; family-wise error, FDR;…
