# Supplementary material for: Alterations in Task-Related Brain Activation in Children, Adolescents and Young Adults at Familial High-Risk for Schizophrenia or Bipolar Disorder - A Systematic Review
Source: Front Psychiatry. 2020 Jul 10;11:632. doi: 10.3389/fpsyt.2020.00632 (PMC7365908; doi:10.3389/fpsyt.2020.00632)
Supplement: Supplementary file 2 [file Table_2.xlsx]

## Sheet: cognitive control
Study	High-risk disorder	Task contrast	Region of peak activation difference	Peak activation difference	MNI coordinates			Cluster size (number of voxels)	Analysis	Cluster forming threshold
					x	y	z
Cognitive control
Healthy control > Familial high-risk
Diwadkar et al. 2014	SZ&BD	High attention load vs. Control	dPFC (para cingulate gyrus)	NR	NR	NR	NR	NR	Whole-brain	P < 0.05, cluster level corrected for multiple comparisons.
		Low attention load vs. Control	dPFC (para cingulate gyrus)	NR	NR	NR	NR	NR
		Group x attention demand interaction	Basal ganglia	NR	NR	NR	NR	NR
Hart et al. 2013	SZ	Target identification	R Middle frontal gyrus / precentral gyrus	z = 3	48	8	34	NR	Whole-brain	Group-level activation maps were thresholded using a z-statistic to define contiguous clusters of activation. P < 0.05, FDR-corrected.
			L Frontal operculum cortex	z = 2.94	-46	16	-4	NR
			R Supplementary motor area§	z = 3.02	18	-16	40	NR
			L Insula¤	z = 2.94	-34	-18	4	NR
			R Precentral gyrus	z = 3.29	10	-26	60	NR
			R Postcentral gyrus (Primary somatosensory cortex)	z = 3.57	14	-38	54	NR
			R Superior temporal gyrus	z = 3.18	54	-6	-4	NR
			R Middle temporal gyrus	z = 3.65	48	-46	8	NR
			R Precuneus	z = 2.89	2	-40	46	NR
			L Lateral occipital cortex	z = 3.36	-20	-74	36	NR
Familial high-risk > Healthy control
Deveney et al. 2012	BD	Stop-incorrect vs. Stop correct	L Putamen	F = 11.31, t = -4.33	-22	2	-4	425	ROI	Small voume correction, P < 0.05, corrected for the number of voxels in each region.
		Stop-incorrect vs. Go	L Putamen	F = 10.72, t = 3.95	-32	-10	2	555
			R Putamen	F = 9.03, t = 2.63	16	8	-4	317
Diwadkar et al. 2014	SZ&BD	High attention load vs. Control	Parietal cortex (Superior parietal lobule)	NR	NR	NR	NR	NR	Whole-brain	P < 0.05, cluster level corrected for multiple comparisons.
		Low attention load vs. Control	Parietal cortex (Superior parietal lobule)	NR	NR	NR	NR	NR
Hart et al. 2013	SZ	Target identification	L Inferior frontal gyrus	z = 3.37#	-58	16	18	NR	Whole-brain	Group-level activation maps were thresholded using a z-statistic to define contiguous clusters of activation. P < 0.05, FDR- corrected
			B Caudate	z = 3.2#	-14	10	20	NR
			L Inferior temporal gyrus (supramarginal gyrus)	z = 2.94#	-52	-44	20	NR
			B Frontal pole	z = 3.52#	16	76	6	NR
Kim et al. 2012	BD	Succesful change vs. go	R inferior frontal gyrus (frontal operculum)	F = 10.86	42	22	0	47	Whole-brain	P < 0.001 uncorrected, cluster threshold of 10 voxels, post-hoc Bonferroni-corrected P < 0.05
			R Inferior frontal gyrus	F = 10.97	52	12	18	51
		Succesful change vs. go	R Inferior parietal gyrus (superior parietal lobule)	F = 10.19	36	-42	46	30
			L Cerebellum	F = 14.53	-8	-54	-28	176
			L Cerebellum	F = 10.04	-2	-56	-10	20
		Unsuccesful change vs. go	R Caudate	F = 8.73	14	24	10	29
			L Cerebllum	F = 10.67	-14	-40	-26	44
		Succesful change vs. Unsuccesful change	R Inferior frontal gyrus	F = 9.53	48	14	18	14
Pagliaccio et al. 2017	BD	Group x reaction time Interaction	L Post central gyrus (superior parietal lobule)	F = 5.92	-32	-43	69	220	Whole-brain	Voxelwise treshold: P < 0.0002, minimum cluster extent 31 voxels, FWE corrected, P < 0.01
			L Medial frontal gyrus (precentral gyrus)	F = 4.62	-6	-24	73	52
Supplementary table S2: Study specific details on contrast, region of peak activation difference, MNI coordinates, cluster size, type of analysis and cluster forming threshold within the cognitive control domain.Note that, Hart et al. 2013 also reported results in emotion processing. SZ; Schizophrenia,BD; Bipolar disorder, L; left, R; right; NR; value not reported, ROI; Region of interest, FDR; F…
