# Supplementary material for: Alterations in Task-Related Brain Activation in Children, Adolescents and Young Adults at Familial High-Risk for Schizophrenia or Bipolar Disorder - A Systematic Review
Source: Front Psychiatry. 2020 Jul 10;11:632. doi: 10.3389/fpsyt.2020.00632 (PMC7365908; doi:10.3389/fpsyt.2020.00632)
Supplement: Supplementary file 3 [file Table_3.xlsx]

## Sheet: Reward processing
Studies	High-risk disorder	Task contrast	Region of peak activation difference	Peak activation difference	MNI coordinates			Cluster size (number of voxels)	Analysis	Cluster forming threshold
					x	y	z
Reward processing
Healthy control > Familial high-risk
Singh et al. 2014	BD	Anticipation of loss versus non-loss	R pregenual cingulate	F = 11.94, t = 2.35	9	45	8	142	Whole-brain	Voxel-wise ANCOVA, P < 0.05, FWE corrected
		Avoided losses vs. Non-loss	L lateral orbitofrontal cortex	F = 23.28, t = 3.56	-43	32	-16	176
			R ventral striatum	F = 7.03	NR	NR	NR	NR
Soehner et al. 2016	BD	Win vs. Control	R posterior insula	T = 3.52	45	-1	-5	57	ROI	Puncorrected < 0.01, FWE-corrected P < 0.05, k > 40
Familial high-risk > Healthy control
Singh et al. 2014	BD	Reward feedback vs. Nonreward feedback	L lateral orbitofrontal cortex	F = 23.28, t = -3.72	-43	32	-16	176	Whole-brain	Voxel-wise ANCOVA, P < 0.05, FWE corrected
Manelis et al. 2016	BD	Win vs. control & Loss vs. control	R frontal pole	z-max = 4.0	24	64	6	66	ROI	Puncorrected < 0.001 (z < 3.09) and a FWE-corrected P < 0.05
Supplementary table S3: Study specific details on contrast, region of peak activation difference, MNI coordinates, cluster size, type of analysis and cluster forming threshold within the reward processing domain. SZ; Schizophrenia, BD; Bipolar disorder, R; Right, L; Left, ROI; Region of interest, GRF; Gaussian-Random-field, NR; No values reported, FWE; Family-wise error, ANCOVA; Analysis of covar…
